# Supplementary material for: Effects of body mass index on relationship status, social contact and socio-economic position: Mendelian randomization and within-sibling study in UK Biobank
Source: Int J Epidemiol. 2019 Dec 4;49(4):1173–84. doi: 10.1093/ije/dyz240 (PMC7750981; doi:10.1093/ije/dyz240)
Supplement: dyz240_Supplementary_Data [file dyz240_supplementary_data.zip]

Archive with 3 entries (2 files):
- dyz240-suppl_data/
- dyz240-suppl_data/ije-2019-03-0363-File007.docx
- dyz240-suppl_data/ije-2019-03-0363-File008.docx
